# Supplementary material for: SINE Insertion in the Pig Carbonic Anhydrase 5B (CA5B) Gene Is Associated with Changes in Gene Expression and Phenotypic Variation
Source: Animals (Basel). 2023 Jun 9;13(12):1942. doi: 10.3390/ani13121942 (PMC10295633; doi:10.3390/ani13121942)
Supplement: Supplementary file 1 [file animals-13-01942-s001.zip]

Archive with 1 entries (1 files):
- animals-2323169-supplementary.pdf
